# Supplementary material for: Characterization of Diverse Internal Binding Specificities of PDZ Domains by Yeast Two-Hybrid Screening of a Special Peptide Library
Source: PLoS One. 2014 Feb 4;9(2):e88286. doi: 10.1371/journal.pone.0088286 (PMC3913781; doi:10.1371/journal.pone.0088286)
Supplement: Table S1 — General information for 24 PDZ domains. (XLS) [file pone.0088286.s002.xls]

## Sheet: Sheet1
Table S1. General information for 24 PDZ domains.
No.	GenBank Accession No.	Gene Name	Uniprot ID	PDZ domain	Construction of PDZ plasmid baits			Self-activation	Conc of 3-AT (mM)
					Positions	Restriction Enzyme	Vector
1	BC111712	TJP1	Q07157	ZO1-1	1-105	EcoRI/BamHI	pMBa	-	0
2	BC043144	RIMS2	Q9UQ26	RIMS2-1	668-754	EcoRI/BamHI	pBridge	-	2
3	BC009553	GOPC	Q9HD26	GOPC-1	288-371	EcoRI/BamHI	pBridge	-	2
4	BC016057	USH1C	Q9Y6N9	Harmonin-1	87-169	EcoRI/BamHI	pBridge	-	2
5	BC014844	DVL2	O14641	DVL2-1	267-339	EcoRI/BamHI	pBridge	-	20
6	BC000096	HTRA2	O43464	HtrA2-1	343-454	BamHI	pBridge	-	20
7	BC015626	PARD6A	Q9NPB6	PAR6A-1	157-270	EcoRI/BamHI	pBridge	-	2
8	BC053350	SLC9A3R1	O14745	NHERF1-1	14-94	EcoRI/BamHI	pBridge	-	1
9	BC053350	SLC9A3R1	O14745	NHERF1-2	154-234	EcoRI/BamHI	pBridge	-	1
10	BC036755	LNX2	Q8N448	LNX2-1	233-318	EcoRI/BamHI	pBridge	-	1
11	AB053321	PARD3B	Q8TEW8	PAR3L-1	201-289	EcoRI/BamHI	pBridge	-	2
12	BC146794	DLG5	Q8TDM6	DLG5-3	1350-1429	EcoRI/BamHI	pBridge	-	2
13	BC142614	WHRN	Q9P202	Whirlin-3	816-899	EcoRI/BamHI	pBridge	-	1.5
14	BC113674	SDCBP	O00560	Syntenin1-2	198-273	EcoRI/BamHI	pBridge	-	4
15	BC117311	CASK	O14936	CASK-1	489-564	EcoRI/BamHI	pBridge	-	2
16	BC017561	PICK1	Q9NRD5	PICK1-1	22-105	EcoRI/BamHI	pBridge	-	0
17	BC113674	SDCBP	O00560	Syntenin1-1	114-193	EcoRI/BamHI	pBridge	-	1.5
18	BC044627	SCRIB	A0PJK8	Scrib-4	396-460	EcoRI/BamHI	pBridge	-	1
19	BC106001	SLC9A3R2	Q15599	NHERF2-1	11-90	EcoRI/BamHI	pBridge	+	-
20	BC106001	SLC9A3R2	Q15599	NHERF2-2	150-230	EcoRI/BamHI	pBridge	-	0.5
21	BC111712	TJP1	Q07157	ZO1-2	186-264	EcoRI/BamHI	pMBa	-	2
22	BC111712	TJP1	Q07157	ZO1-3	401-500	SalI/EcoRI	pMBa	-	2
23	BC146794	DLG5	Q8TDM6	DLG5-2	705-796	EcoRI/BamHI	pBridge	-	2
24	BC026215	SNTA1	Q13424	Syntrophin-1	87-170	EcoRI/BamHI	pBridge	+	-
