# Supplementary material for: Characterization of Diverse Internal Binding Specificities of PDZ Domains by Yeast Two-Hybrid Screening of a Special Peptide Library
Source: PLoS One. 2014 Feb 4;9(2):e88286. doi: 10.1371/journal.pone.0088286 (PMC3913781; doi:10.1371/journal.pone.0088286)
Supplement: Table S2 — Primers used for molecular cloning in this study. (XLS) [file pone.0088286.s003.xls]

## Sheet: Sheet1
Table S2. Primers used for molecular cloning in this study.
No.	PDZ domains	Forward primer (5'-3')	Reverse primer (5'-3')
1	NHERF1-PDZ1	CGGAATTCGAGATGAGCGCGGACGCA	CGGGATCCTTACTGCAGCTGCTCGTCCGT
2	NHERF1-PDZ2	CGGAATTCGAAAATGAGCCTCGCGAG	CGGGATCCTTACTTGAAGAACTCGTCAGT
3	Whirlin-PDZ3	CGGAATTCACGTCCACTCTGGTC	CGGGATCCTTAATTGAACTCAGTGAC
4	SNTA-PDZ	CGGAATTCCTACTGCTCCAGCGGCGC	CGGGATCCTTAGAAATACGGTGAGACGTC
5	DLG5-PDZ2	CGGAATTCGCCATCAACATGGTCGTG	CGGGATCCTTAGGAGCTCTGAGGGAATAC
6	DLG5-PDZ3	CGGGATCCCCTTATGTGGAGGAGCCA	CGGAATTCTTAGCTGAGCTGGTGCACGT
7	Syntenin1-PDZ1	CGGAATTCATTAAGCAAGGGATTCGTG	GCGGATCCTTACGTCCGTTCAAAGGGCCT
8	Syntenin1-PDZ2	CGGAATTCGACAGGCCCTTTGAACGG	GCGGATCCTTAATGTTCAAAGATAAAAGCAGG
9	GOPC-PDZ	CGGAATTCGGTGTTGGTCCAATTAGA	CGGGATCCTTAATCAGAATCCACTTCAGG
10	RIMS2-PDZ	CGGAATTCTTAAATAAGCGTCTAAAA	GCGGATCCTTACGGTATATCTCCAATAGG
11	DVL2-PDZ	CGGAATTCTCCACAATGTCTCTCAAT	CGCGGATCCTTAGAGAGGGATCCCAGCACT
12	Par6A-PDZ	CGGAATTCCTGCCTGAGACCCACCGA	CGCGGATCCTTACACCACGTTATTGCGCTG
13	Scrib-PDZ4	CGGAATTCGCACCCCCGGGCCTACGG	GCGGATCCTTACAGGGCTGCGTCGGTGCT
14	Harmonin-PDZ1	CGGAATTCCGCTCCAGGAAGCTGAAG	CGGGATCCTTAAGAGCTTTTCACGGGGAT
15	Par3L-PDZ1	CGGAATTCCAGACAGAACTACTAACTTCGCCAA	CGGGATCCTTAAATGTTAAGAGAGCCAATGACTGA
16	HtrA2-1	GCGGATCCATCGTGGGGAAAAGAAGAATT	GCGGATCCAGGGGTCACATATAAGGTCAG
17	LNX2-1	CGGAATTCCCAGAAGGAGAAATCACC	CGGGATCCTTATGCTCGGTTGCCAAAGCG
18	CASK-1	CGGAATTCGAGAATGTGACCAGAGTT	CGGGATCCTTAGTAACTTGGCACAATCTTGAA
19	PICK1-1	CGGAATTCCCAACTCTCGGAACCATG	CGGGATTCTTAACAGCCGCGGGGCACTCA
20	NHERF2-1	CGGAATTCGAGCCGCTGCGGCCG	CGGGATCCTTAGAGCTCCTCATCTGTCTC
21	NHERF2-2	CGGAATTCCTGAGGGAGCTGCGC	CGGGATCCTTAGAAGTGTTCATCTGTCTC
