# Supplementary material for: Characterization of Diverse Internal Binding Specificities of PDZ Domains by Yeast Two-Hybrid Screening of a Special Peptide Library
Source: PLoS One. 2014 Feb 4;9(2):e88286. doi: 10.1371/journal.pone.0088286 (PMC3913781; doi:10.1371/journal.pone.0088286)
Supplement: Table S3 — Detailed sequence information of the C-terminal and internal PBMs screened from the special peptide library against 14 PDZ domains. (XLSX) [file pone.0088286.s004.xlsx]

## Sheet: Sheet 1
Table S3. Detailed sequence information of the C-terminal and internal PBMs screened from the special peptide library against 14 PDZ domains.
PDZ domains	internal motifs	C-termianl motifs
ZO1-1	SEFAHDAITTCFYGIHRARAADES*	SEFAVRLFFTYGYGSRKNDRGHNEQRIRLPPSSWC*
	SEFAITTYFHGAYGIHRARAADES*	SEFATYL*
	SEFACNRVVTYFYGIHRARAADES*	SEFASSSYV*
	SEFAHDVITTYFYGIHRARAADES*	SEFAVNSYVGLITGSRRCRDHGHYQRIRYRFSSYL*
	SEFAGYVISTYFYGIHRARAADES*	SEFAFTYL*
	SEFADRITTYFGYGIHRARAADES*
	SEFAAAAAYIISYGIHRARAADES*
GOPC-1	SEFAVTCFCSCHYGIHRARAADES*
	SEFASTCFCSRCYGIHRARAADES*
	SEFALTCLCSRCYGIHRARAADES*
	SEFAITCLCHFCYGIHRARAADES*
RIMS2-1	SEFAHDVFTVIITGSIELELQMNRRY*
	SEFARHIFVVVITGSIELELQMNRRY*
	SEFAYTFSVSLPTGSIELELQMNRRY*
	SEFAIFRVTVPITGSIELELQMNRRY*
	SEFAVFITTFALTGSIELELQMNRRY*
DVL2-1	SEFASITHFFVLYGSIELELQMNRRY*	SEFAVWL*
	SEFANYVLYGSLYGIHRARAADES*	SEFANNNAVATITGSRKEDEREGRERIRLSYWF*
	SEFAYVLYSNCRYGIHRARAADES*	SEFAFLGYF*
	SEFAYLTLYSSIYGIHRARAADES*
	SEFAHLTLYASIYGIHRARAADES*
	SEFANIILYSTIYGIHRARAADES*
	SEFAGIVLYSTIYGIP*
	SEFAVFTLYGFIYGIHRARAADES*
	SEFAIFTVYLFDYGIHRARAADES*
	SEFANFFVCYTFYGIP*
	SEFALTDNCDHIYGIP*
	SEFALRHGTDHIYGIP*
	SEFALLHPYDHIYGIP*
	SEFALRHVGNIAYGIP*
LNX2-1	SEFAPSFTVTIHYGIP*
	SEFANRRICITIYGIHRARAADES*
	SEFASPPPCEQCLRDPVVTIIITSGSEFAPDVGSDAAYGIHRARAADES*
	SEFASIHITFTNYGIHRARAADES*
	SEFADVVTINITYGIHRARAADES*
	SEFARIIITIPAYGIHRARAADES*
	SEFAPVTICVMATGSIELELQMNRRY*
	SEFAFTIRVYPPYGIHRARAADES*
	SEFATVAVTVSTTGSIELELQMNRRY*
	SEFAPDVRITITYGIHRARAADES*
	SEFACVSVTVLPTGSIELELQMNRRY*
	SEFAITISCCSCYGIHRARAADES*
	SEFARSCTITITYGIHRARAADES*
	SEFADTLFVITVTGSIELELQMNRRY*
	SEFAGYIVTVTATGSIELELQMNRRY*
	SEFAGTSIVIVITGSIELELQMNRRY*
	SEFAIYTVTVTSTGSIELELQMNRRY*
HtrA2-1	SEFAIGFLYGYDYGIHRARAADES*	SEFAYCFA*
	SEFACSDYLLAFYGIHRARAADES*
	SEFAYIYCPCIRYGIHRARAADES*
	SEFAYICPCYIYYGIHRARAADES*
	SEFANVDAVIIYYGIP*
	SEFAYILVVAPSYGIP*
	SEFAGIVCGILYYGIHRARAADES*
	SEFACFAIILIYYGIHRARAADES*
	SEFAFICVCGRNYGIHRARAADES*
Syntenin1-2	SEFAILAIGAIYYGIHRARAADES*
	SEFAILAIAAIYYGIHRARAADES*
	SEFARLAIAAVAYGIHRARAADES*
	SEFACLAIHVIRYGIHRARAADES*
	SEFACFAIILIYYGIHRARAADES*
	SEFAYIAICLIRYGIHRARAADES*
	SEFALVAISAVYYGIHRARAADES*
	SEFACRVIRAIYYGIHRARAADES*
	SEFAARILAISYGIHRARAADES*
	SEFAFRIVVAYLYGIHRARAADES*
	SEFACYRIAVVLYGIHRARAADES*
	SEFAVIRFIVVCYGIHRARAADES*
Par6A-1	SEFASDRGPFFPYGIHRARAADES*
	SEFAVCYIFTGHYGIHRARAADES*
	SEFAITIFFRGRYGIHRARAADES*
	SEFAVYIVFRGGYGIHRARAADES*
	SEFACNCLYYFLYGIHRARAADES*
Whirlin-3	SEFAITFICFDIYGIP*
	SEFADSIVTFIFYGIHRARAADES*
	SEFAYPLITFIYYGIHRARAADES*
	SEFAISSPVTLITGSIELELQMNRRY*
	SEFPLNSLSVILIIVVTGSIELELQMNRRY*
	SEFRGNSLMITFIMFSTGSIELELQMNRRY*
Harmonin-1	SEFADSDFVLIFYGIHRARAADES*
	SEFAYSDFVIYIYGIHRARAADES*
	SEFAYIDFNFNSYGIHRARAADES*
	SEFAITSFTIAFTGSIELELQMNRRY*
	SEFASIVFVRYLYGIHRARAADES*
	SEFAPCSGCRAAYGIHRARAADES*
	SEFAPCSACRIVYGIHRARAADES*
DLG5-3	SEFAPVVHLTRAYGIHRARAADES*
NHERF1-1	SEFADVLSCTSYYGIHRARAADES*	SEFAIYCSRL*
		SEFATRL*
		SEFASTRL*
		SEFSRL*
NHERF1-2	SEFACLIHPCPAYGIHRARAADES*
Par3L-1	SEFAAVGANPNPLRDPVVVTITITVSEFALYLLDLHLRDPSSSSCR*
