# Supplementary material for: Characterization of Diverse Internal Binding Specificities of PDZ Domains by Yeast Two-Hybrid Screening of a Special Peptide Library
Source: PLoS One. 2014 Feb 4;9(2):e88286. doi: 10.1371/journal.pone.0088286 (PMC3913781; doi:10.1371/journal.pone.0088286)
Supplement: Table S4 — SP values for C-terminal ligand subsite for some PDZ domains determined in the phage display system [41] . (XLS) [file pone.0088286.s005.xls]

## Sheet: Sheet1
Table S4. SP values for C-terminal ligand subsite for some PDZ domains determined in the phage-display system [41].
Group	PDZ domain	Subsite SP							Total SP	Peptides
		-6	-5	-4	-3	-2	-1	0
I	CASK-1	0	0.93	0.02	0.71	0.98	0.89	0.93	4.5	38
	TJP1-3	0	0.89	0.09	0.71	0	0.98	0.8	3.5	39
II	DVL2-1	0	0.22	0.32	0.57	0.98	0.54	0.7	3.3	34
	TJP1-1	0.33	0	0.22	0.31	0.78	0.65	0.65	2.9	43
	SNTA1-1	0	0	0	0	0.98	0.63	0.52	2.1	16
	HTRA1-1	0	0	0.38	0.4	0.52	0	0.59	1.9	16
	HTRA2-1	0	0.32	0	0.2	0.29	0.34	0.23	1.4	35
III	DLG4-3	0	0.47	0.62	0.56	0.98	0.67	0.7	4	29
	SHANK3-1	0	0	0	0.39	0.91	0.42	0.68	2.4	67
	PTPN13-4	0	0	0	0	0.44	0.6	0.7	1.8	23
	MPDZ-3	0	0	0	0.01	0.57	0.02	0.56	1.2	39
	MLLT4-1	0	0	0	0	0.25	0	0.43	0.68	123
I: PDZ domains cannot bind internal PBMs
II: PDZ domains can bind internal PBMs
III: PDZ domains predicted to bind internal PBMs
